# Supplementary material for: Urinary Proteomics Reveals Promising Biomarkers in Menstrually Related and Post-Menopause Migraine
Source: J Clin Med. 2021 Apr 24;10(9):1854. doi: 10.3390/jcm10091854 (PMC8123166; doi:10.3390/jcm10091854)
Supplement: Supplementary file 1 [file jcm-10-01854-s001.zip]

Archive with 3 entries (3 files):
- Supplementary Table S1.pdf
- Supplementary Table S2.pdf
- Supplementary Table S3 .pdf
